# Supplementary material for: Bioguided Isolation of Active Compounds from Rhamnus alaternus against Methicillin-Resistant Staphylococcus aureus (MRSA) and Panton-Valentine Leucocidin Positive Strains (MSSA-PVL)
Source: Molecules. 2021 Jul 19;26(14):4352. doi: 10.3390/molecules26144352 (PMC8306708; doi:10.3390/molecules26144352)
Supplement: Supplementary file 1 [file molecules-26-04352-s001.zip]

Archive with 1 entries (1 files):
- molecules-1285630-supplementary.pdf
